# Supplementary material for: Transcranial Direct Current Stimulation Enhances Motor Performance by Modulating Beta-Phase Synchronization in the Sensorimotor Network: A Preliminary Study
Source: Brain Sci. 2025 Mar 7;15(3):286. doi: 10.3390/brainsci15030286 (PMC11940359; doi:10.3390/brainsci15030286)
Supplement: Supplementary file 1 [file brainsci-15-00286-s001.zip]

Archive with 1 entries (1 files):
- brainsci-3472959-supplementary.pdf
